# Supplementary material for: Technical Evaluation of Commercial Mutation Analysis Platforms and Reference Materials for Liquid Biopsy Profiling
Source: Cancers (Basel). 2020 Jun 16;12(6):1588. doi: 10.3390/cancers12061588 (PMC7352370; doi:10.3390/cancers12061588)
Supplement: Supplementary file 1 [file cancers-12-01588-s001.zip]

Archive with 8 entries (8 files):
- cancers-773680-supplementary-final.docx
- Table S1.xlsx
- Table S2.xlsx
- Table S3.xlsx
- Table S4.xlsx
- Table S5.xlsx
- Table S6.xlsx
- Table S7.xlsx
