# Supplementary material for: Technical Evaluation of Commercial Mutation Analysis Platforms and Reference Materials for Liquid Biopsy Profiling
Source: Cancers (Basel). 2020 Jun 16;12(6):1588. doi: 10.3390/cancers12061588 (PMC7352370; doi:10.3390/cancers12061588)
Supplement: Supplementary file 1 [file cancers-12-01588-s001.zip › Table S1.xlsx]

## Sheet: Table S1
Tabel S1. Intra-run precision and inter-run reproducibility of three NGS- and three qPCR-based mutation analysis assays.
Lab	UNIMAN		MUG				Agena		Bayer		UMCG		SeraCare
Assay	NGS SureSelcet		NGS (Avenio)		NGS (QIAact)		MassArray		ddPCR		ddPCR		ddPCR
Input	20 ng		20 ng		20ng		15 ng		8 ng		8 ng		25 ng
	Intra	Inter	Intra	Inter	Intra	Inter	Intra	Inter	Intra	Inter	Intra	Inter	Intra
Mutation	BRAF (c.1799T>A, p.V600E)
Average VAF	1.02%	1.02%	1.05%	1.06%	0.93%	1.08%	0.8%	0.81%	0.89%	1.09%	0.76%	0.96%	1.02%
Range	0.75% - 1.31%	0.75% - 1.31%	0.8% - 1.26%	0.80% - 1.26%	0.88% - 0.99%	0.88% - 1.27%	0.7% - 0.9%	0.6% - 0.9%	0.66% - 1.23%	0.66% - 1.86%	0.72% - 0.94%	0.72% - 1.3%	0.99% - 1.06%
CV	0.31	0.25	0.23	0.18	0.09	0.16	0.12	0.14	0.33	0.4	0.13	0.26	0.03
Mutation	EGFR (c.2573T>G, p.L858R)
Average VAF	1.07%	1.07%	0.89%	0.86%	1.04%	0.89%			1.11%	1.1%	1.1%	0.98%	1.07%
Range	0.94% - 1.17%	0.54% - 1.17%	0.69% - 1%	0.69% - 1.00%	0.95% - 1.12%	0.73% - 1.12%			1.11% - 1.33%	0.75% - 1.4%	0.98% - 1.8%	0.98% - 1.8%	0.98% - 1.21%
CV	0.11	0.26	0.2	0.18	0.11	0.21			0.11	0.23	0.31	0.25	0.1
Mutation	EGFR (c.2369C>T, p.T790M)
Average VAF	0.99%	0.99%	1.02%	0.96%	1.23%	1.23%1	0.77%	0.76%	0.98%	1.09%	0.51%	0.73%	0.99%
Range	0.81% - 1.27%	0.75% - 1.27%	0.76% - 1.16%	0.76% - 1.16%	1.21% - 1.26%	1.21% - 1.26%	0.7% - 0.9%	0.6% - 0.9%	0.97% - 1.2%	0.66% - 1.36%	1.03% - 1.58%	1.03% - 1.58%	0.89% - 1.07%
CV	0.22	0.22	0.22	0.23	0.03	0.30	0.11	0.11	0.29	0.24	0.23	0.18	0.08
Mutation	KRAS (c.35G>T, p.G12C)
Average VAF	1.04%	1.04%	0.9%	0.01	1.01%	0.94%	0.93%	0.91%	1.2%	1.24%	1.39%	1.13%	1.04%
Range	0.47% - 0.72%	0.47% - 1.14%	0.7% - 1.21%	0.7% - 1.27%	0.93% - 1.09%	0.85% - 1.09%	0.9% - 1%	0.8% - 1.0%	0.66% - 1.16%	0.90% - 1.39%	1.12% - 1.48%	0.7% - 1.48%	0.91% - 1.11%
CV	0.21	0.34	0.3	0.29	0.11	0.12	0.06	0.07	0.22	0.16	0.52	0.46	0.09
Mutation	KRAS (c.35G>A, p.G12D)
Average VAF	1.09%	1.09%	1.18%	1.06%	1.03%	1.28%	1.17%	1.07%	1.22%	1.19%	1.67%	1.31%	1.09%
Range	0.88% - 1.33%	0.88% - 1.57%	1.13% - 1.23%	0.68% - 1.23%	0.95% - 1.12%	0.95% - 1.77%	1.1% - 1.2%	0.9% - 1.2%	0.9% - 1.36%	0.85% - 1.4%	1.12% - 1.48%	1.12% - 1.48%	1.05% - 1.16%
CV	0.22	0.23	0.04	0.24	0.11	0.76	0.05	0.09	0.09	0.18	0.36	0.35	0.05
