# Supplementary material for: Technical Evaluation of Commercial Mutation Analysis Platforms and Reference Materials for Liquid Biopsy Profiling
Source: Cancers (Basel). 2020 Jun 16;12(6):1588. doi: 10.3390/cancers12061588 (PMC7352370; doi:10.3390/cancers12061588)
Supplement: Supplementary file 1 [file cancers-12-01588-s001.zip › Table S2.xlsx]

## Sheet: Table S2
Table S2. Content and amount of input material of NGS assays assessed in the study set-up B.
Seracare ctDNA referene material v2	NGS Library Prep	Content	Deviation from recommended protocol	Qubit HS [pg/µl]	ng/ml reference maertial	Amout of input material [ng]
ctDNA AF 2%	NebNext Direct Cancer Hotspot Panel	190 common cancer targets from 50 genes. encompassing approximately 40 kb of sequence and including over 18.000 COSMIC features (ABL1. EGFR GNAQ KRAS PTPN11 AKT1 ERBB2 GNAS MET RB1 ALK ERBB4 HNF1A MLH1 RET APC EZH2 HRAS MPL SMAD4 ATM FBXW7 IDH1 NOTCH1 SMARCB1 BRAF FGFR1 IDH2 NPM1 SMO CDH1 FGFR2 JAK2 NRAS SRC CDKN2A FGFR3 JAK3 PDGFRA STK11 CSF1R FLT3 KDR PIK3CA TP53 CTNNB1 GNA11 KIT PTEN VHL	none	1100	19.8	15
ctDNA AF 1%			none	1680	30.2	15
ctDNA AF 0.5%			none	1640	29.5	15
ctDNA AF 0.25%			none	1270	22.9	15
ctDNA AF 0.125%			none	1160	20.9	15
ctDNA wt			none	1510	27.2	15
ctDNA AF 2%	QIAseq Human Actionable Solid Tumor Panel	773 variant positions in 12: Exons: BRAF. PDGFRA. EGFR . KRAS. NRAS. KIT. Hotspots: AKT1. ALK. CTNNB1. ERBB3. ESR1. FOXL2. GNA11. GNAQ. IDH1. IDH2. MET. RAF1. RET. cds:ERBB2. PIK3CA. TP53	Fragmentation/ end-repair / A -Add - reaction mix: Standard Fragmentation/ end-repair / A -Add - cycling conditions: cfDNA Adapter ligation: cfDNA Universal PCR: 23 cycles	1100	19.8	15
ctDNA AF 1%				1680	30.2	15
ctDNA AF 0.5%				1640	29.5	15
ctDNA AF 0.25%				1270	22.9	15
ctDNA AF 0.125%				1160	20.9	15
ctDNA wt				1510	27.2	15
ctDNA AF 2%	Avenio Targeted Assay	Selected regions of ALK. APC. BRAF. DYPD. KIT. NRAS. PDGFRA. RET. ROS. cds: BRCA1. BRCA2. EGFR. ERBB2. KRAS. MET	none	1100	19.8	15
ctDNA AF 1%			none	1680	30.2	15
ctDNA AF 0.5%			none	1640	29.5	15
ctDNA AF 0.25%			none	1270	22.9	15
ctDNA AF 0.125%			none	1160	20.9	15
ctDNA wt			none	1510	27.2	15
ctDNA AF 2%	Oncomine Lung cfDNA Assay	cds: ALK BRAF EGFR ERBB2 KRAS MAP2K1 MET NRAS PIK3CA RET ROS1 TP53	none	1100	19.8	15
ctDNA AF 1%			none	1680	30.2	15
ctDNA AF 0.5%			none	1640	29.5	15
ctDNA AF 0.25%			none	1270	22.9	15
ctDNA AF 0.125%			none	1160	20.9	15
ctDNA wt			none	1510	27.2	15
ctDNA AF 2%	GeneRead QIAact Lung DNA UMI Panel	The GeneRead QIAact Lung DNA UMI Panel is designed to enrich specific target regions in select genes (AKT1. ALK. BRAF. DDR2. EGFR. ERBB2/HER2. ESR1. FGFR1. KIT. KRAS. MAP2K1. MET. NRAS. NTRK1. PDGFRA. PIK3CA. PTEN. RICTOR. ROS1)	none	1100	19.8	15
ctDNA AF 1%			none	1680	30.2	15
ctDNA AF 0.5%			none	1640	29.5	15
ctDNA AF 0.25%			none	1270	22.9	15
ctDNA AF 0.125%			none	1160	20.9	15
ctDNA wt			none	1510	27.2	15
