# Supplementary material for: Technical Evaluation of Commercial Mutation Analysis Platforms and Reference Materials for Liquid Biopsy Profiling
Source: Cancers (Basel). 2020 Jun 16;12(6):1588. doi: 10.3390/cancers12061588 (PMC7352370; doi:10.3390/cancers12061588)
Supplement: Supplementary file 1 [file cancers-12-01588-s001.zip › Table S3.xlsx]

## Sheet: Table S3
Table S3. Mutations covered by each NGS panel in Seraseq ctDNA Reference material v2
Gene	cds (HGVS)	Amino Acid Change	Mutation Type	NebNext Direct Cancer Hotspot (n=37)	QIASeq Actionable Panel (n=25)	Avenio Targeted Kit (n=17)	Oncomine LungcfDNA Assay (n=13)	GeneRead QIAact Lung UMI Panel (n=12)
AKT1	c.49G>A	p.E17K	SNV	x	x			x
APC	c.4666_4667insA	p.T1556fs*3	Insertion	x
APC	c.4348C>T	p.R1450*	SNV	x		x
ATM	c.1058_1059delGT	p.C353fs*5	Deletion	x
BRAF	c.1799T>A	p.V600E	SNV	x	x	x	x	x
CTNNB1	c.121A>G	p.T41A	SNV	x	x
EGFR	c.2236_2250del15	p.E746_A750delELREA	Deletion	x	x	x	x	x
EGFR	c.2310_2311insGGT	p.D770_N771insG	Insertion	x	x	x	x	x
EGFR	c.2573T>G	p.L858R	SNV	x	x	x	x	x
EGFR	c.2369C>T	p.T790M	SNV	x	x	x	x	x
ERBB2	c.2324_2325ins12	p.A775_G776insYVMA	Insertion	x	x	x	x
FGFR3	c.746C>G	p.S249C	SNV	x
FLT3	c.2503G>T	p.D835Y	SNV	x
FOXL2	c.402C>G	p.C134W	SNV		x
GNA11	c.626A>T	p.Q209L	SNV	x	x
GNAQ	c.626A>C	p.Q209P	SNV	x	x
GNAS	c.601C>T	p.R201C	SNV	x
IDH1	c.394C>T	p.R132C	SNV	x	x
JAK2	c.1849G>T	p.V617F	SNV	x
KIT	c.2447A>T	p.D816V	SNV	x	x	x		x
KRAS	c.35G>A	p.G12D	SNV	x	x	x	x	x
MPL	c.1544G>T	p.W515L	SNV	x
NCOA4-RET		N/A	Gene Fusion			x
NPM1	c.863_864insTCTG	p.W288fs*12	Insertion	x
NRAS	c.182A>G	p.Q61R	SNV	x	x	x	x	x
PDGFRA	c.1694_1695insA	p.S566fs*6	Insertion	x	x
PDGFRA	c.2525A>T	p.D842V	SNV	x		x		x
PIK3CA	c.3204_3205insA	p.N1068fs*4	Insertion	x	x
PIK3CA	c.1633G>A	p.E545K	SNV	x	x		x	x
PIK3CA	c.3140A>G	p.H1047R	SNV	x	x		x	x
PTEN	c.800delA	p.K267fs*9	Deletion	x
PTEN	c.741_742insA	p.P248fs*5	Insertion	x
RET	c.2753T>C	p.M918T	SNV	x	x	x
SMAD4	c.1394_1395insT	p.A466fs*28	Insertion	x
TP53	c.723delC	p.C242fs*5	Deletion	x	x
TP53	c.263delC	p.S90fs*33	Deletion	x	x
TP53	c.524G>A	p.R175H	SNV	x	x	x	x
TP53	c.818G>A	p.R273H	SNV	x	x	x	x
TP53	c.743G>A	p.R248Q	SNV	x	x	x	x
TPR-ALK		N/A	Gene Fusion			x
