# Supplementary material for: Technical Evaluation of Commercial Mutation Analysis Platforms and Reference Materials for Liquid Biopsy Profiling
Source: Cancers (Basel). 2020 Jun 16;12(6):1588. doi: 10.3390/cancers12061588 (PMC7352370; doi:10.3390/cancers12061588)
Supplement: Supplementary file 1 [file cancers-12-01588-s001.zip › Table S4.xlsx]

## Sheet: Table S4
Tabel S4:. Detection rates and QC metrics of NGS panels tested with Seraseq ctDNA reference material v2
Oncomine (all variants. 13 mutations covered in the Seraseq ctDNA reference material v2)																					Stats
Quality metrics			VAF 2%			VAF 1%			VAF 0.5%			VAF 0.25%			VAF 0.125%			VAF 0%			Mean	SD	Min	Max
Raw reads per samples			5303675			4806024			4379005			6049724			5674188			8534220			5.79114e+06	1.34209e+06	4379005	8534220
Sequencing depth			149677			135049			123397			158880			147820			241027			159308	38255.7	123397	241027
Unique Depth			7514			8115			8369			7457			7552			11177			8364	1302.53	7457	11177
		% mapped reads	97.73%			98.5%			97.99%			97.95%			97.74%			98.12%			98.01%	0.26%	97.73%	98.5%
Gene	HGVS	Amino Acid Change	VAF 2%	Depth at position	Mutated reads	VAF 1%	Depth at position	Mutated reads	VAF 0.5%	Depth at position	Mutated reads	VAF 0.25%	Depth at position	Mutated reads	VAF 0.125%	Depth at position	Mutated reads	VAF 0%	Depth at position	Mutated reads
BRAF	c.1799T>A	p.V600E	1.84%	2396	45	0.62%	2393	15	0.6%	2657	16	0.25%	2043	5	ND			ND
EGFR	c.2236_2250del15	p.E746_A750delELREA	1.96%	3359	67	1.32%	4109	55	0.51%	4686	24	0.27%	3335	9	0.07%	2767	2	ND
EGFR	c.2310_2311insGGT	p.D770_N771insG	2.38%	6520	159	0.97%	8208	80	0.39%	10584	41	0.23%	6001	14	0.15%	7165	11	ND
EGFR	c.2369C>T	p.T790M	2.45%	4571	115	1.21%	6066	74	0.41%	6802	28	0.35%	4595	16	0.32%	5237	17	ND
EGFR	c.2573T>G	p.L858R	2.13%	3362	73	1.14%	3888	45	0.68%	4559	31	0.85%	2813	24	0.11%	2809	3	ND
ERBB2	c.2324_2325ins12	p.A775_G776insYVMA	1.75%	7821	139	1.22%	9750	120	0.47%	11668	55	0.22%	6858	15	0.07%	8620	6	ND
KRAS	c.35G>A	p.G12D	2.63%	4398	119	0.84%	4979	42	0.66%	5755	38	0.57%	4044	23	0.12%	3326	4	ND
NRAS	c.182A>G	p.Q61R	2.7%	3287	92	1.58%	4106	66	0.47%	4232	22	0.22%	3212	7	ND			ND
PIK3CA	c.1633G>A	p.E545K	0.02	2641	54	0.76%	2860	22	0.77%	3220	25	0.28%	2888	8	0.28%	1773	5	ND
PIK3CA	c.3140A>G	p.H1047R	1.79%	3502	64	1.04%	4100	43	0.51%	4264	22	0.21%	3396	7	0.04%	2832	1	ND
TP53	c.524G>A	p.R175H	2.29%	3075	72	1.74%	4071	72	0.93%	4371	41	0.36%	2522	9	0.13%	3135	4	ND
TP53	c.743G>A	p.R248Q	1.46%	7736	115	0.99%	8862	89	0.44%	10407	46	0.22%	6424	14	0.17%	7730	13	0.01%	10735	1
TP53	c.818G>A	p.R273H	2.33%	4323	103	1.29%	4606	60	0.33%	5370	18	0.23%	3888	9	0.09%	3477	3	0.02%	5414	1
Mutations detected			13			13			13			13			11			2
Mutations missed			0			0			0			0			2			11
Detection rate			100			100			100			100			84.6154			15.3846
Mutations missed			0			0			0			0			15.3846			84.6154
Oncomine (VARIANTS IN HOTSPOT REGIONS ONLY. 12 variants covered in the Seraseq ctDNA reference material v2)
Gene	HGVS	Amino Acid Change	VAF 2%	Depth at position	Mutated reads	VAF 1%	Depth at position	Mutated reads	VAF 0.5%	Depth at position	Mutated reads	VAF 0.25%	Depth at position	Mutated reads	VAF 0.125%	Depth at position	Mutated reads	VAF 0%	Depth at position	Mutated reads
BRAF	c.1799T>A	p.V600E	1.84%	2396	45	0.62%	2393	15	0.6%	2657	16	0.25%	2043	5	ND			ND
EGFR	c.2236_2250del15	p.E746_A750delELREA	1.96%	3359	67	1.32%	4109	55	0.51%	4686	24	0.27%	3335	9	0.07%	2767	2	ND
EGFR	c.2310_2311insGGT	p.D770_N771insG	2.38%	6520	159	0.97%	8208	80	0.39%	10584	41	0.23%	6001	14	0.15%	7165	11	ND
EGFR	c.2369C>T	p.T790M	2.45%	4571	115	1.21%	6066	74	0.41%	6802	28	0.35%	4595	16	0.32%	5237	17	ND
EGFR	c.2573T>G	p.L858R	2.13%	3362	73	1.14%	3888	45	0.68%	4559	31	0.85%	2813	24	0.11%	2809	3	ND
ERBB2	c.2324_2325ins12	p.A775_G776insYVMA	1.75%	7821	139	1.22%	9750	120	0.47%	11668	55	0.22%	6858	15	0.07%	8620	6	ND
KRAS	c.35G>A	p.G12D	2.63%	4398	119	0.84%	4979	42	0.66%	5755	38	0.57%	4044	23	0.12%	3326	4	ND
PIK3CA	c.1633G>A	p.E545K	0.02	2641	54	0.76%	2860	22	0.77%	3220	25	0.28%	2888	8	0.28%	1773	5	ND
PIK3CA	c.3140A>G	p.H1047R	1.79%	3502	64	1.04%	4100	43	0.51%	4264	22	0.21%	3396	7	0.04%	2832	1	ND
TP53	c.524G>A	p.R175H	2.29%	3075	72	1.74%	4071	72	0.93%	4371	41	0.36%	2522	9	0.13%	3135	4	ND
TP53	c.743G>A	p.R248Q	1.46%	7736	115	0.99%	8862	89	0.44%	10407	46	0.22%	6424	14	0.17%	7730	13	0.01%	10735	1
TP53	c.818G>A	p.R273H	2.33%	4323	103	1.29%	4606	60	0.33%	5370	18	0.23%	3888	9	0.09%	3477	3	0.02%	5414	1
Mutations detected			12			12			12			12			11			2
Mutations missed			0			0			0			0			2			10
Detection rate			100			100			100			100			91.6667			16.6667
Mutations missed			0			0			0			0			8.33333			83.3333
Avenio Targeted Kit (15 mutations covered plus two gene fusions inthe Seraseq ctDNA reference material v2)																					Stats
Quality metrics			VAF 2%			VAF 1%			VAF 0.5%			VAF 0.25%			VAF 0.125%			VAF 0%			Mean	SD	Min	Max
Raw reads per samples			27455565			22118704			20223519			21289255			20284330			21765579			22189492	2.45701e+06	20223519	27455565
Sequencing depth			24369			14937			16510			16309			15827			18530			17747	3152.9	14937	24369
Unique Depth			6288			4544			4744			4995			4753			5126			5075	573.814	4544	6288
		Error Rate	0.0000816			0.000111			0.0000726			0.000117			0.000105			0.00012			0.0001012	0.0000178	0.0000726	0.00012
		Fragemtn length	177			168			180			165			167			178			172.5	5.96518	165	180
		% mapped reads	95			91.75			94.21			91.37			92.54			93.41			93.05	1.29	91.37	95.00
		On target rate	62.64			50.06			57.5			56.49			59.5			59.83			57.67	3.91	50.06	62.64
% bases > Q30			75.31			75.31			75.31			75.31			75.31			75.31			75.31	0	75.31	75.31
Gene	HGVS	Amino Acid Change	VAF 2%	Depth at position	Mutated reads	VAF 1%	Depth at position	Mutated reads	VAF 0.5%	Depth at position	Mutated reads	VAF 0.25%	Depth at position	Mutated reads	VAF 0.125%	Depth at position	Mutated reads	VAF 0%	Depth at position	Mutated reads
APC	c.4348C>T	p.Arg1450*	1.52%	6790	103	0.82%	5366	44	0.41%	5890	24	0.19%	5764	11	0.07%	5603	4	ND
BRAF	c.1799T>A	p.Val600Glu	1.74%	5811	101	0.83%	4210	35	0.63%	3973	25	0.29%	4874	14	ND			ND
EGFR	c.2236_2250delGAATTAAGAGAAGCA	p.Glu746_Ala750del	2.21%	3983	55	1.7%	3164	31	0.57%	3171	18	ND			0.1%	2990	3	ND
EGFR	c.2310_2311insGGT	p.Asp770_Asn771insGly	2.1%	4760	82	1.1%	3971	31	0.41%	4127	17	0.22%	3645	8	0.18%	4397	8	ND
EGFR	c.2369C>T	p.Thr790Met	1.24%	8060	100	0.91%	5925	54	0.28%	7388	21	0.21%	5700	12	0.08%	7774	6	ND
EGFR	c.2573T>G	p.Leu858Arg	2.31%	7668	177	1.11%	5674	63	0.5%	6366	32	0.21%	6106	13	0.12%	6419	8	ND
ERBB2	c.2324_2325ins12	p.A775_G776insYVMA	1.8%	4847	32	0.7%	3838	13	ND			ND			ND			ND
KIT	c.2447A>T	p.Asp816Val	1.66%	5252	87	0.83%	3977	33	0.56%	3738	21	0.23%	4407	10	0.11%	3648	4	ND
KRAS	c.35G>A	p.Gly12Asp	1.83%	6620	121	1.1%	4715	52	0.63%	4943	31	0.26%	4935	13	ND			ND
NRAS	c.182A>G	p.Gln61Arg	2.08%	6399	133	1.09%	4948	54	0.44%	4759	21	0.16%	5075	8	0.14%	5141	7	ND
PDGFRA	c.2525A>T	p.Asp842Val	1.85%	6812	126	0.92%	5311	49	0.55%	588	32	0.14%	5662	8	0.08%	6105	5	ND
RET	c.2753T>C	p.Met918Thr	1.54%	6733	104	0.9%	5119	46	0.69%	5391	37	0.24%	5034	12	0.13%	5262	7	ND
TP53	c.524G>A	p.Arg175His	1.95%	6564	128	1.17%	4773	56	ND			0.56%	4451	25	ND			ND
TP53	c.743G>A	p.Arg248Gln	0.46%	13266	61	0.15%	9444	14	0.23%	12163	28	ND			ND			ND
TP53	c.818G>A	p.Arg273His	2.23%	5605	125	0.98%	4198	41	0.7%	4865	34	ND			ND			ND
TPR-ALK		Gene Fusion	detected			detected			detected			ND			ND			ND
NCOA4-RET		Gene Fusion	detected			detected			detected			ND			ND			ND
ALL mutations detetced (incl. fusions)			17			17			15			11			9			0
Mutations missed			0			0			2			6			8			17
Detection rate			100			100			88.2353			64.7059			52.9412			0
Mutations missed			0			0			11.7647			35.2941			47.0588			100
SNVs detetced			15			15			13			11			9			0
Mutations missed			0			0			2			4			6			15
Detection rate			100			100			86.6667			73.3333			60	0	0	0
Mutations missed			0			0			13.3333			26.6667			40			100
Avenio Targeted Kit (15 mutations covered plus two gene fusions Seraseq® ctDNA Complete reference material)																					Stats
Quality metrics			VAF 5%			VAF 2.5%			VAF 1%			VAF 0.5%			VAF 0.1%			VAF 0%			Mean	SD	Min	Max
Raw reads per samples			23458035			20744495			18195638			20124174			18433188			18854020			1.99683e+07	1.80488e+06	18195638	23458035
Sequencing depth			12922			15645			6318			13163			8713			11099			11310	3069.56	6318	15645
Unique Depth			4133			4603			2967			4310			3758			4240			4001.83	526.091	2967	4603
		Error Rate	0.000043			0.0000404			0.0000329			0.0000359			0.0000332			0.000034			0.0000366	0.000000	0.000033	0.000043
		Fragemtn length	159			183			185			181			185			175			178	9.14695	159	185
		% mapped reads	88.32%			91.76%			87.73%			90.31%			89.26%			87.87%			89.21%	1.44%	87.73%	91.76%
		On target rate	48.6%			49.74%			22.34%			41.46%			29.61%			38.09%			38.31%	9.81%	22.34%	49.74%
% bases > Q30			87.19%			87.19%			87.19%			87.19%			87.19%			87.19%			87.19%	0.0%	87.19%	87.19%
Gene	HGVS	Amino Acid Change	VAF 5%	Depth at position	Mutated reads	VAF 2.5%	Depth at position	Mutated reads	VAF 1%	Depth at position	Mutated reads	VAF 0.5%	Depth at position	Mutated reads	VAF 0.1%	Depth at position	Mutated reads	VAF 0%	Depth at position	Mutated reads
ALK	c.3522C>A	p.Phe1174Leu	4.68%	4059	190	2.27%	3972	90	1.07%	2714	29	0.52%	3847	20	0.21%	3356	7	ND
ALK	c.3604G>A	p.Gly1202Arg	4.78%	3891	186	2.45%	3839	94	1.06%	2818	30	0.55%	3849	21	0.24%	3404	8	ND
BRAF	c.1799T>A	p.Val600Glu	5.29%	4234	224	1.98%	4586	91	1.26%	2846	36	0.36%	4140	15	ND			ND
EGFR	c.2526C>G	p.Asn842Lys	1.91%	3760	72	0.89%	4160	37	0.26%	3101	8	0.14%	4177	6	ND			ND
EGFR	c.2573T>G	p.Leu858Arg	4.6%	4328	199	2.5%	4485	112	0.01	3406	34	0.57%	4571	26	0.08%	3920	3	ND
EGFR	c.2369C>T	p.Thr790Met	5.02%	3767	189	2.72%	4334	118	1.16%	3197	37	0.37%	4354	16	ND			ND
EGFR	c.2235_2249del15	p.E746_A750delELREA	5.2%	3288	119	3.3%	3405	77	1.3%	2646	22	0.46%	3274	15	0.14%	2816	4	ND
EGFR	c.2254_2277del24	p.S752_I759delSPKANKEI	6.2%	3352	96	2.86%	3442	45	1.2%	2704	17	0.39%	3332	13	0.1%	2958	3	ND
EGFR	c.2240_2257del18	p.L747_P753>S	7.1%	3289	143	3.5%	3385	71	1.2%	2634	14	0.33%	3305	11	ND			ND
ERBB2	c.2310_2311ins GCATACGTGATG	p.Ala771_Tyr772insTyrValMetAla	3.5%	6902	103	2.2%	5505	47	0.01	3201	13	ND			ND			ND
KIT	c.2447A>T	p.Asp816Val	4.59%	4251	195	2.45%	4375	107	1.06%	2642	28	0.67%	4150	28	ND			ND
KRAS	c.183A>C	p.Gln61His	3.36%	4498	151	2.61%	4756	124	0.71%	2962	21	0.42%	4321	18	ND			ND
KRAS	c.35G>A	p.Gly12Asp	4.5%	4322	195	2.3%	4700	108	1.19%	2869	34	0.57%	4039	23	0.16%	3758	6	ND
KRAS	c.34G>T	p.Gly12Cys	4.6%	4321	199	2.2%	4732	104	0.7%	2876	20	0.37%	468	15	ND			ND
NRAS	c.182A>G	p.Gln61Arg	4.76%	4183	199	2.2%	4174	92	0.62%	2576	16	0.45%	3996	18	0.14%	3452	5	ND
EML4-ALKv1		Gene Fusion	detected			detected			detected			ND			ND			ND
NCOA4-RET		Gene Fusion	detected			detected			detected			ND			ND			ND
Mutations detected			17			17			17			14			7			0
Mutations missed			0			0			0			3			7			0
Detection rate			100			100			100			82.3529			41.1765			0
Mutations missed			0			0			0			17.6471			58.8235			100
SNVs detetced			15			15			15			14			7			0
Mutations missed			0			0			0			3			7			0
Detection rate			100			100			100			93.3333			46.6667			0
Mutations missed			0			0			0			6.66667			53.3333			100
QIASeq Actionable Panel (25 mutations covered in the Seraseq ctDNA reference material v2)																					Stats
Quality metrics			VAF 2%			VAF 1%			VAF 0.5%			VAF 0.25%			VAF 0.125%			VAF 0%			Mean	SD	Min	Max
Raw reads per samples			28634852			20747543			23177862			18369432			18862323			24576543			2.23948e+07	3.55216e+06	18369432	28634852
On target reads			23355180			16944626			18776059			14738930			15343491			19481001			1.81065e+07	2.89283e+06	14738930	23355180
		% mapped reads		93.86			93.09			91.86			92.11			92.45			92.32		92.61	0.67	91.86	93.86
		read fragments per MT. mean		24.10			30.20			21.80			14.30			15.10			28.00		22.25	5.98	14.30	30.20
		mean MT depth		3375.65			1898.97			2941.98			3394.01			3412.13			2378.99		2900	578	1899	4312
		mean read depth		153216.03			108062.78			122916.29			93685.08			100487.28			126906.32		117546	19745	95685	153216
95th percentile estimated minimum detectible allele fraction (LOD)			1.61%			2.5%			2.13%			1.62%			2.2%			1.87%			1.99%	0.32%	1.61%	2.50%
Gene	HGVS	Amino Acid Change	VAF 2%	Depth at position	Mutated reads	VAF 1%	Depth at position	Mutated reads	VAF 0.5%	Depth at position	Mutated reads	VAF 0.25%	Depth at position	Mutated reads	VAF 0.125%	Depth at position	Mutated reads	VAF 0%	Depth at position	Mutated reads
AKT1	c.49G>A	p.Glu17Lys	1.89%	169519	3296	1.15%	124272	1601	0.36%	149522	579	ND			0.4%	122122	616	ND
BRAF	c.1799T>A	p.Val600Glu	1.47%	144180	2624	1.83%	87959	1553	ND			ND			ND			ND
CTNNB1	c.121A>G	p.Thr41Ala	2.33%	202869	5049	0.98%	131963	1529	0.55%	157304	977	ND			ND			ND
EGFR	c.2236_2250del15	p.Glu746_Ala750del	1.57%	202871	3376	0.58%	145383	1795	0.42%	160899	805	ND			ND			ND
EGFR	c.2310_2311insGGT	p.Asp770_Asn771insGly	2.6%	288498	7331	0.81%	211070	1849	0.71%	256037	2077	ND			ND			ND
EGFR	c.2369C>T	p.Thr790Met	2.66%	287151	7204	1.02%	211515	2084	0.78%	256494	2589	0.48%	162469	636	ND			ND
EGFR	c.2573T>G	p.Leu858Arg	1.82%	207167	5187	1.32%	142343	2178	0.48%	177171	1475	0.46%	132883	781	ND			ND
ERBB2	c.2313_2324dup	p.Ala775_Gly776insTyrValMetAla	0.95%	193378	1028	0.57%	136063	718	ND			ND			ND			ND
FOXL2	c.402C>G	p.Cys134Trp	1.42%	177921	2986	0.65%	135929	1054	0.6%	145154	1319	ND			ND			ND
GNA11	c.626A>T	p.Gln209Leu	2.87%	274002	9551	1.24%	200462	3490	0.75%	232315	3430	0.59%	167644	1836	0.24%	182239	1755	ND
GNAQ	c.626A>C	p.Gln209Pro	0.98%	138350	1084	0.75%	75005	789	ND			ND			ND			ND
IDH1	c.394C>T		1.47%	172331	1030	0.58%	128720	585	0.42%	115956	633	ND			ND			ND
KIT	c.2447A>T	p.Asp816Val	1.31%	83952	1017	ND			ND			ND			ND			ND
KRAS	c.35G>A	p.Gly12Asp	2.13%	128227	2677	1.11%	73106	1092	0.88%	83196	701	ND			ND			ND
NRAS	c.182A>G	p.Gln61Arg	0.02	97241	2626	0.89%	68981	567	ND			ND			ND			ND
PDGFRA	c.1694_1695insA	p.Ser566fs	2.16%	242135	3508	1.36%	186083	1924	0.4%	188754	665	0.37%	153683	301	ND			ND
PIK3CA	c.1633G>A	p.Glu545Lys	1.42%	92977	1338	ND			ND			ND			ND			ND
PIK3CA	c.3140A>G	p.His1047Arg	2.72%	155143	4675	1.05%	98788	1248	ND			ND			ND			ND
PIK3CA	c.3204_3205insA	p.Ter1069fs	2.78%	40314	1417	1.12%	26149	287.639	ND			ND			ND			ND
RET	c.2753T>C	p.Met918Thr	0.0202	117420	2603	0.0089	88434	1155	ND			ND			ND			ND
TP53	c.818G>A	p.Arg273His	0.0188	147812	3177	0.0095	101406	1032	0.0076	124484	717	ND			0.0065	91570	469	ND
TP53	c.743G>A	p.Arg248Gln	0.0218	160240	3427	0.0121	111635	1502	0.0111	139424	1767	0.0059	88480	314	0.0041	120329	671	ND
TP53	c.723delC	p.Cys242fs	0.02	178201	3359	0.0111	135339	1524	0.0077	151813	1434	ND			ND			ND
TP53	c.524G>A	p.Arg175His	0.0279	270766	8484	0.011	203363	2525	0.0061	240573	1632	0.0067	156933	1178	0.0034	201942	723	ND
TP53	c.267delC	p.Ser90fs	0.0216	176320	2804	0.0159	128304	1316	0.0047	153236	809	0.0048	112965	355	ND			ND
Mutations detetced			25			23			16			7			5			0
Mutations missed			0			2			9			18			20			25
Detection rate			100			92			64			28			20			0
Mutations missed			0			8			36			72			80			100
GeneRead QIAact Lung UMI Panel (12 mutations covered in the Seraseq ctDNA reference material v2)																					Stats
Quality metrics			VAF 2%			VAF 1%			VAF 0.5%			VAF 0.25%			VAF 0.125%			VAF 0%			Mean	SD	Min	Max
Raw reads per samples			3309190			3176285			3615060			4086569			3895836			3274989			3.55965e+06	337754	3176285	4086569
Average read length*			134.138			134.091			133.534			134.431			133.923			134.439			134.093	0.31008	133.534	134.439
		Reads with average quality ≥ 25	0.951003			0.948494			0.947059			0.944326			0.946105			0.947363			0.947392	0.00205847	0.944326	0.951003
Percentage of base positions in regions of interest with UMI coverage ≥ 200x			0.997854			0.997854			0.997854			0.997854			0.997854			0.997854			0.997854	0	0.997854	0.997854
Percentage of base positions in regions of interest with UMI coverage ≥ 120x			1			1			0.997854			0.997854			1			1			0.999285	0.0010116	0.997854	1
UMI reads per million mapped reads			85974.9			90444.3			75282			75298.3			81321.6			87017			82556.3	5786.81	75282	90444.3
Average number of reads per Unique Molecular Index			11.4348			10.8644			13.0736			13.0638			12.0772			11.3222			11.9727	0.851881	10.8644	13.0736
Median number of reads per Unique Molecular Index			2			2			3			3			3			3			2.66667	0.471405	2	3
Average quality score for UMI reads			43.1525			43.2175			43.8788			44.5592			44.433			44.4211			43.9437	0.577887	43.1525	44.5592
Median quality score for UMI reads			46			46			47			48			48			48			47.1667	0.897527	46	48
Gene	HGVS	Amino Acid Change	VAF 2%	Depth at position	Mutated reads	VAF 1%	Depth at position	Mutated reads	VAF 0.5%	Depth at position	Mutated reads	VAF 0.25%	Depth at position	Mutated reads	VAF 0.125%	Depth at position	Mutated reads	VAF 0%	Depth at position	Mutated reads
AKT1	c.49G>A	p.E17K	0.0287009	662	19	ND			0.0146699	818	12	ND			ND			ND
BRAF	c.1799T>A	p.V600E	0.0139442	502	7	0.0212264	424	9	0.0091954	435	4	ND			ND			ND
EGFR	c.2236_2250del15	p.E746_A750delELREA	0.0132626	754	10	0.0102696	779	8	ND			ND			ND			ND
EGFR	c.2310_2311insGGT	p.D770_N771insG	0.0155875	834	13	0.00934579	856	8	0.00515996	969	5	ND			ND			ND
EGFR	c.2573T>G	p.L858R	0.0218391	870	19	0.00457143	875	4	0.0106045	943	10	0.00206612	968	2	ND			ND
EGFR	c.2369C>T	p.T790M	0.0221607	722	16	ND			ND			ND			ND			ND
KIT	c.2447A>T	p.D816V	0.0083612	598	5	0.0170648	586	10	ND			ND			ND			ND
KRAS	c.35G>A	p.G12D	0.0300752	532	16	ND			ND			ND			ND			ND
NRAS	c.182A>G	p.Q61R	0.0333333	690	23	0.0136778	658	10	ND			ND			ND			ND
PDGFRA	c.2525A>T	p.D842V	0.023753	842	20	0.00839454	953	8	0.00720906	971	7	ND			ND			ND
PIK3CA	c.1633G>A	p.E545K	0.0202703	296	6	ND			ND			ND			ND			ND
PIK3CA	c.3140A>G	p.H1047R	0.0210526			ND			ND			ND			ND			ND
Mutations detetced			12			7			5			1			0			0
Mutations missed			0			4			7			11			12			12
Detection rate			100			58.3333			41.6667			8.33333			0			0
Mutations missed			0			41.6667			58.3333			91.6667			100			100
NEBnext Direct Cancer Hotspot Panel (37 mutations covered) - MuTect Analyse																					Stats
Quality metrics			VAF 2%			VAF 1%			VAF 0.5%			VAF 0.25%			VAF 0.125%			VAF 0%			Mean	SD	Min	Max
Raw reads per samples			26397020			24788285			26344790			23817414			23806898			23532247			24781109	1.1898e+06	23532247	26397020
		% mapped reads	99.04			97.45			98.75			97.84			98.13			98.79			98.3333	0.569581	97.45	99.04
		read fragments per MT, mean	152.657			161.932			151.076			153.489			152.24			155.494			154.481	3.5933	151.076	161.932
Gene	HGVS	Amino Acid Change	VAF 2% (Mutect)	Depth at position	Mutated reads	VAF 1% (MuTect)	Depth at position	Mutated reads	VAF 0.5% (MuTect)	Depth at position	Mutated reads	VAF 0.25% (MuTect)	Depth at position	Mutated reads	VAF 0.125% (MuTect)	Depth at position	Mutated reads	VAF 0% (MuTect)	Depth at position	WT reads
AKT1	c.G49A	p.E17K	0.029	1859	49	0.009737	1255	17	0.008197	19993	26	0.007266	1466	9	ND			ND
APC	c.4666_4667insA	p.T1556fs*3	ND			ND			ND			ND			ND			ND
APC	c.C4348T	p.R1450X	ND			0.063	576	33	ND			ND			ND			ND
ATM	c.1057_1058del	p.C353fs	0.00496	1055	5	0.011	226	2	ND			ND			ND			ND
BRAF	c.1799T>A	p.V600E	ND			ND			ND			0.015	969	14	ND			ND
CTNNB1	c.121A>G	p.T41A	ND			0.017	2138	37	ND			ND			ND			ND
EGFR	c.2236_2250del	p.E746_A750del	0.006333	3431	52	0.01	2607	45	0.002747	3648	12	ND			ND			ND
EGFR	c.2310_2311insGGT	p.D770delinsDG	ND			ND			ND	ND	ND	ND			ND			ND
EGFR	c.2573T>G	p.L858R	0.028	2884	76	0.007555	1990	33	0.008478	2914	24	ND			0.004362	3013	13	ND
EGFR	c.2369C>T	p.T790M	0.015	1660	24	0.026	968	25	ND			ND			ND			ND
ERBB2	c.2324_2325ins12	p.A775_G776insYVMA	ND			ND			ND			ND			ND			ND
FGFR3	c.746C>G	p.S249C	ND			ND			ND			ND			ND			ND
FLT3	c.2503G>T	p.D835Y	ND			ND			ND			ND			ND			ND
GNA11	c.626A>T	p.Q209L	0.035	2236	75	0.02	1715	31	0.017	2558	43	ND			ND			ND
GNAQ	c.626A>C	p.Q209P	ND			ND			ND			ND			ND			ND
GNAS	c.601C>T	p.R201C	ND			ND			ND			ND			ND			ND
IDH1	c.394C>T	p.R132C	ND			2.3%	1338	32	9.6%	2259	208	ND			ND			ND
JAK2	c.1849G>T	p.V617F	0.031	1354	49	ND			0.011	981	12	ND			ND			ND
KRAS	c.G35A	p.G12D	0.044	844	40	0.013	632	7	ND			ND			ND			ND
KIT	c.2447A>T	p.D816V	ND			ND			ND			ND			ND			ND
MPL	c.1544G>T	p.W515L	ND			ND			ND			ND			ND			ND
NRAS	c.182A>G	p.Q61R	0.0059	695	4	ND			ND			ND			ND			ND
NPM1	c.863_864insTCTG	p.W288fs*12	ND			ND			ND			ND			ND			ND
PDGFRA	c.1694_1695insA	p.I565fs	0.017	981	16	ND			ND			ND			0.00227	1119	5	ND
PDGFRA	c.2525A>T	p.D842V	ND			ND			ND			ND			ND			ND
PIK3CA	c.1633G>A	p.E545K	0.012	1465	35	ND			ND			ND			ND			ND
PIK3CA	c.3140A>G	p.H1047R	0.007601	1192	9	ND			ND			ND			ND			ND
PIK3CA	c.3204_3205insA	p.N1068fs*4	1.2%	615	7	ND			ND			ND			ND			ND
PTEN	c.800delA	p.K267fs*9	ND			ND			ND			ND			ND			ND
PTEN	c.741_742insA	p.P248fs*5	ND			ND			ND			ND			ND			ND
SMAD4	c.1394_1395insT	p.A466fs*28	0.096	341	32	0.016	217	6	0.037	493	23	ND			ND			ND
RET	c.2753T>C	p.M918T	ND			ND			ND			ND			ND			ND
TP53	c.723delC	p.S241f	0.013	1861	25	ND			ND			ND			ND			ND
TP53	c.524G>A	p.R175H	0.019	2175	46	0.008737	1527	24	0.001547	2044	10	ND			ND			ND
TP53	c.818G>A	p.R273H	0.029	1675	45	0.009512	885	18	ND			ND			ND			ND
TP53	c.743G>A	p.R248Q	0.004182	2746	18	ND			ND			ND			ND			ND
TP53	c.263delC	p.S90fs*33	ND			ND			ND			ND			ND			ND
Mutations detetced			18			13			8			2			2			0
Mutations missed			19			24			29			35			35			37
Detection rate			48.6486			35.1351			21.6216			5.40541			5.40541			0
Mutations missed			51.3514			64.8649			78.3784			94.5946			94.5946			100
NEBnext Direct Cancer Hotspot Panel (37 mutations covered) - Analysis IGV (BAM file)																					Stats
Quality metrics			VAF 2%			VAF 1%			VAF 0.5%			VAF 0.25%			VAF 0.125%			VAF 0%			Mean	SD	Min	Max
Raw reads per samples			26397020			24788285			26344790			23817414			23806898			23532247			24781109	1.1898e+06	23532247	26397020
		% mapped reads	99.04			97.45			98.75			97.84			98.13			98.79			98.3333	0.569581	97.45	99.04
		read fragments per MT, mean	152.657			161.932			151.076			153.489			152.24			155.494			154.481	3.5933	151.076	161.932
Gene	HGVS	Amino Acid Change	VAF 2% (IGV)	Depth at position	Mutated reads	VAF 1% (IGV)	Depth at position	Mutated reads	VAF 0.5% (IGV)	Depth at position	Mutated reads	VAF 0.25%	Depth at position	Mutated reads	VAF 0.125%	Depth at position	Mutated reads	VAF 0%	Depth at position	Mutated reads
AKT1	c.G49A	p.E17K	0.0243669	2093	51	0.0142959	1399	20	0.0117064	2221	26	0.00561798	1602	9	0.000336247	2974	1	5.29129e-05	18899	1
APC	c.4666_4667insA	p.T1556fs*3	ND			ND			ND			ND			ND			ND
APC	c.C4348T	p.R1450X	0.0082435	1577	13	0.0504775	733	37	ND			0.000958773	1043	1	ND			ND
ATM	c.1057_1058del	p.C353fs	0.0051458	1166	6	0.00689655	290	2	ND			0.002	500	1	ND			ND
BRAF	c.1799T>A	p.V600E	0.021721	1197	26	0.0144928	828	12	0.0152931	1177	18	0.0259965	1154	30	0.0109569	1369	15	0.00980392	1836	18
CTNNB1	c.121A>G	p.T41A	0.0100686	4370	44	0.0174146	2986	52	0.000892459	4482	4	0.000518941	3854	2	0.00399018	3258	13	0.000770812	3892	3
EGFR	c.2236_2250del	p.E746_A750del	0.009071	3197	29	0.00682415	1905	13	0.00114515	3493	4	ND			0.000310945	3216	1	ND
EGFR	c.2310_2311insGGT	p.D770delinsDG	0.0271444	921	25	0.00820793	731	6	ND			ND			ND			ND
EGFR	c.2573T>G	p.L858R	0.0264405	4009	106	0.0160911	2548	41	0.00725514	4135	30	0.00231415	3457	8	0.00610602	3603	22	0.00229621	3484	8
EGFR	c.2369C>T	p.T790M	0.0163099	1962	32	0.0243056	1152	28	0.00453983	2423	11	0.000752445	1329	1	ND			ND
ERBB2	c.2324_2325ins12	p.A775_G776insYVMA	0.00623137	3691	23	0.00597213	3014	18	0.000580833	5165	3	0.00335683	2979	10	ND			ND
FGFR3	c.746C>G	p.S249C	0.00122699	815	1	ND			0.00104712	955	1	0.00187617	533	1	0.000669792	1493	1	ND
FLT3	c.2503G>T	p.D835Y	0.00403633	991	4	0.00218341	916	2	0.0016835	1188	2	0.00175131	1142	2	0.00126422	1582	2	0.00413223	1210	5
GNA11	c.626A>T	p.Q209L	0.0383112	2558	98	0.0249337	1885	47	0.0208914	2872	60	0.00833768	1919	16	0.00705305	3261	23	0.00403226	1736	7
GNAQ	c.626A>C	p.Q209P	0.000744602	1343	1	ND			0.00479616	834	4	ND			0.00693241	577	4	ND
GNAS	c.601C>T	p.R201C	0.00462428	865	4	0.00163666	611	1	0.0020284	986	2	0.00683371	878	6	0.00628437	1273	8	ND
IDH1	c.394C>T	p.R132C	0.0125092	2718	34	0.0228956	1485	34	0.0853365	2496	213	0.000481	2079	1	ND			0.000437445	2286	1
JAK2	c.1849G>T	p.V617F	0.0367394	1742	64	0.00684932	876	6	0.0150754	1194	18	0.00679694	1177	8	0.00625782	799	5	0.0109356	1646	18
KRAS	c.G35A	p.G12D	0.0412475	994	41	0.013459	743	10	ND			0.00098912	1011	1	0.00366569	1364	5	0	665	0
KIT	c.2447A>T	p.D816V	0.0182149	549	10	0.0187166	374	7	0.00575816	521	3	0.00367647	544	2	0.00623701	962	6	0.0131086	534	7
MPL	c.1544G>T	p.W515L	0.00833333	720	6	0.0114679	436	5	0.00161031	621	1	0.0042735	468	2	0.00915565	983	9	ND
NRAS	c.182A>G	p.Q61R	0.00493218	811	4	ND			0.00315457	634	2	ND			0.00536193	1119	6	ND
NPM1	c.863_864insTCTG	p.W288fs*12	0.000354484	2821	1	ND			ND			ND			ND			ND
PDGFRA	c.1694_1695insA	p.I565fs	0.0171821	1164	20	ND			0.0010395	962	1	ND			0.00470958	1274	6	ND
PDGFRA	c.2525A>T	p.D842V	0.00485143	1649	8	0.0117647	935	11	0.00852515	1173	10	0.0046875	1280	6	0.00597152	2177	13	0.00597152	2177	13
PIK3CA	c.1633G>A	p.E545K	0.0219065	1689	37	0.00229358	872	2	ND			ND			0.00633714	789	5	ND
PIK3CA	c.3140A>G	p.H1047R	0.00873999	1373	12	ND			ND			ND			0.000761035	1314	1	0.000781861	1279	1
PIK3CA	c.3204_3205insA	p.N1068fs*4	0.0128755	699	9	ND			ND			ND			ND			ND
PTEN	c.800delA	p.K267fs*9	ND			ND			ND			ND			ND			ND
PTEN	c.741_742insA	p.P248fs*5	ND			ND			ND			ND			ND			ND
SMAD4	c.1394_1395insT	p.A466fs*28	0.0872642	424	37	0.0175953	341	6	0.0412186	558	23	ND			ND			ND
RET	c.2753T>C	p.M918T	0.00672043	744	5	ND			ND			0.00673401	594	4	ND			ND
TP53	c.723delC	p.S241f	0.00977708	2557	25	ND			ND			ND			ND			ND
TP53	c.524G>A	p.R175H	0.0209191	2916	61	0.0157233	1908	30	0.00370121	2972	11	0.00183908	2175	4	0.00470523	3613	17	ND
TP53	c.818G>A	p.R273H	0.0274098	2189	60	0.0225	1200	27	0.00314961	2540	8	0.000584795	1710	1	0.000959233	2085	2	ND
TP53	c.743G>A	p.R248Q	0.00712524	3649	26	ND			0.00019992	5002	1	ND			0.00173913	5750	10	0.00112486	2667	3
TP53	c.263delC	p.S90fs*33	ND			ND			ND			ND			ND			ND
Mutations detetced			33			24			23			21			22			13
Mutations missed			4			13			14			16			14			24
Detection rate			89.1892			64.8649			62.1622			56.7568			59.4595			35.1351
Mutations missed			10.8108			35.1351			37.8378			43.2432			37.8378			64.8649
