# Supplementary material for: Technical Evaluation of Commercial Mutation Analysis Platforms and Reference Materials for Liquid Biopsy Profiling
Source: Cancers (Basel). 2020 Jun 16;12(6):1588. doi: 10.3390/cancers12061588 (PMC7352370; doi:10.3390/cancers12061588)
Supplement: Supplementary file 1 [file cancers-12-01588-s001.zip › Table S5.xlsx]

## Sheet: Table S5
Table S5. Mutations covered by the Avenio Targeted Kit in Seraseq ctDNA Complete reference material
Gene	cds (HGVS)	Amino Acid Change	Mutation Type	Avenio Targeted Kit (n=19)
AKT1	p.E17K	c.49G>A	SNV
ALK	p.G1202R	c.3604G>A	SNV	x
ALK	p.F1174L	c.3522C>A	SNV	x
BRAF	p.V600E	c.1799T>A	SNV	x
BRCA1	p.K654fs*47	c.1961delA	Deletion	x
BRCA2	p.R2645fs*3	c.7934delG	Deletion
EGFR	p.E746_A750delELREA	c.2235_2249del15	Deletion	x
EGFR	p.L747_P753>S	c.2240_2257del18	Deletion	x
EGFR	p.S752_I759delSPKANKEI	c.2254_2277del24	Deletion	x
EGFR	p.T790M	c.2369C>T	SNV	x
EGFR	p.L858R	c.2573T>G	SNV	x
ERBB2	p.A775_G776insYVMA	c.2324_2325ins12	Insertion	x
KIT	p.D816V	c.2447A>T	SNV	x
KRAS	p.Q61H	c.183A>C	SNV	x
KRAS	p.G12D	c.35G>A	SNV	x
KRAS	p.G12C	c.34G>T	SNV	x
NRAS	p.Q61R	c.182A>G	SNV	x
PIK3CA	p.H1047R	c.3140A>G	SNV
PIK3CA	p.N1068fs*4	c.3204_3205insA	Insertion
ERBB2			CNV	x
MET			CNV	x
MYC			CNV
EML4-ALKv1			Gene Fusion	x
CD74-ROS1			Gene Fusion
NCOA4-RET			Gene Fusion	x
