# Supplementary material for: Technical Evaluation of Commercial Mutation Analysis Platforms and Reference Materials for Liquid Biopsy Profiling
Source: Cancers (Basel). 2020 Jun 16;12(6):1588. doi: 10.3390/cancers12061588 (PMC7352370; doi:10.3390/cancers12061588)
Supplement: Supplementary file 1 [file cancers-12-01588-s001.zip › Table S6.xlsx]

## Sheet: Table S6
Table S6. Accuracy, precision, sensitivity and specificity of three NGS panels tested with Seraseq ctDNA v2 reference material
AVENIO v2 (SNVs) LOD 0.5%							AVENIO v3 (SNVs) LOD 0.5%							OIASeq LOD 0.5%							ONCOMINE LOD 0.5%							ONCOMINE HOTSPOT ONLY LOD 0.5%
	VAF2	VAF1	VAF0.5	VAF0.2	VAF0.125			VAF5	VAF2.5	VAF1	VAF0.5	VAF0.1			VAF2	VAF1	VAF0.5	VAF0.2	VAF0.125			VAF2	VAF1	VAF0.5	VAF0.25	VAF0.125			VAF2	VAF1	VAF0.5	VAF0.25	VAF0.125
Expected (TP)	15	15	15	15	15		Expected (TP)	15	15	15	15	15		Expected (TP)	25	25	25	25	25		Expected (TP)	13	13	13	13	13		Expected (TP)	12	12	12	12	12
TP (true positives)	15	15	7	1	0		TP (true positives)	15	15	14	7	0		TP (true positives)	25	23	12	6	1		TP (true positives)	13	13	6	2	0		TP (true positives)	12	12	6	2	0
FN (false negatives)	0	0	8	14	15		FN (false negatives)	0	0	1	8	15		FN (false negatives)	0	2	13	19	24		FN (false negatives)	0	0	7	11	13		FN (false negatives)	0	0	6	10	12
TN (true negatives)	15	15	15	15	15		TN (true negatives)	15	15	15	15	15		TN (true negatives)	25	25	25	25	25		TN (true negatives)	13	13	13	13	13		TN (true negatives)	10	10	10	10	10
FP (false postives)	1	1	1	0	1		FP (false postives)	0	0	0	0	0		FP (false postives)	1	0	1	6	4		FP (false postives)	7	5	5	4	5		FP (false postives)	0	0	0	0	0
Accuracy (TP + TN)/(TP + TN + FP + FN)	0.967742	0.967742	0.709677	0.533333	0.483871		Accuracy (TP + TN)/(TP + TN + FP + FN)	1	1	0.966667	0.733333	0.5		Accuracy (TP + TN)/(TP + TN + FP + FN)	0.980392	0.96	0.72549	0.553571	0.481481		Accuracy (TP + TN)/(TP + TN + FP + FN)	0.787879	0.83871	0.612903	0.5	0.419355		Accuracy (TP + TN)/(TP + TN + FP + FN)	1	1	0.727273	0.545455	0.454545
Precision TP/(TP + FP)	0.9375	0.9375	0.875	1	NA		Precision TP/(TP + FP)	1	1	1	1	#DIV/0!		Precision TP/(TP + FP)	0.961538	1	0.923077	0.5	0.2		Precision TP/(TP + FP)	0.65	0.722222	0.545455	0.333333	0		Precision TP/(TP + FP)	1	1	1	1	#DIV/0!
Sensitivity TP/(TP + FN)	1	1	0.466667	0.0666667	0		Sensitivity TP/(TP + FN)	1	1	0.933333	0.466667	0		Sensitivity TP/(TP + FN)	1	0.92	0.48	0.24	0.04		Sensitivity TP/(TP + FN)	1	1	0.461538	0.153846	0		Sensitivity TP/(TP + FN)	1	1	0.5	0.166667	0
Specificty TN/(TN + FP)	0.9375	0.9375	0.9375	1	0.9375		Specificty TN/(TN + FP)	1	1	1	1	1		Specificty TN/(TN + FP)	0.961538	1	0.961538	0.806452	0.862069		Specificty TN/(TN + FP)	0.65	0.722222	0.722222	0.764706	0.722222		Specificty TN/(TN + FP)	1	1	1	1	1
AVENIO v2 (SNVs) LOD 0.2%							AVENIO v3 (SNVs) LOD 0.2%							OIASeq LOD 0.2%							ONCOMINE LOD 0.2%							ONCOMINE LOD 0.2%
	VAF2	VAF1	VAF0.5	VAF0.25	VAF0.125			VAF5	VAF2.5	VAF1	VAF0.5	VAF0.1			VAF2	VAF1	VAF0.5	VAF0.2	VAF0.125			VAF2	VAF1	VAF0.5	VAF0.25	VAF0.125			VAF2	VAF1	VAF0.5	VAF0.25	VAF0.125
Expected (TP)	15	15	15	15	15		Expected (TP)	15	15	15	15	15		Expected (TP)	25	25	25	25	25		Expected (TP)	13	13	13	13	13		Expected (TP)	12	12	12	12	12
TP (true positives)	15	15	12	10	1		TP (true positives)	15	15	15	13	3		TP (true positives)	25	23	16	7	5		TP (true positives)	13	13	13	13	2		TP (true positives)	12	12	12	12	2
FN (false negatives)	0	0	3	5	14		FN (false negatives)	0	0	0	2	12		FN (false negatives)	0	2	9	18	20		FN (false negatives)	0	0	0	0	11		FN (false negatives)	0	0	0	0	10
TN (true negatives)	15	15	15	15	15		TN (true negatives)	15	15	15	15	15		TN (true negatives)	25	25	25	25	25		TN (true negatives)	13	13	13	13	13		TN (true negatives)	12	12	12	12	12
FP (false postives)	4	7	3	8	6		FP (false postives)	5	5	4	5	3		FP (false postives)	5	3	1	7	5		FP (false postives)	10	9	8	11	11		FP (false postives)	0	0	0	1	0
Accuracy (TP + TN)/(TP + TN + FP + FN)	0.882353	0.810811	0.818182	0.657895	0.444444		Accuracy (TP + TN)/(TP + TN + FP + FN)	0.857143	0.857143	0.882353	0.8	0.545455		Accuracy (TP + TN)/(TP + TN + FP + FN)	0.909091	0.90566	0.803922	0.561404	0.545455		Accuracy (TP + TN)/(TP + TN + FP + FN)	0.722222	0.742857	0.764706	0.702703	0.405405		Accuracy (TP + TN)/(TP + TN + FP + FN)	1	1	1	0.96	0.583333
Precision TP/(TP + FP)	0.789474	0.681818	0.8	0.555556	0.142857		Precision TP/(TP + FP)	0.75	0.75	0.789474	0.722222	0.5		Precision TP/(TP + FP)	0.833333	0.884615	0.941176	0.5	0.5		Precision TP/(TP + FP)	0.565217	0.590909	0.619048	0.541667	0.153846		Precision TP/(TP + FP)	1	1	1	0.923077	1
Sensitivity TP/(TP + FN)	1	1	0.8	0.666667	0.0666667		Sensitivity TP/(TP + FN)	1	1	1	0.866667	0.2		Sensitivity TP/(TP + FN)	1	0.92	0.64	0.28	0.2		Sensitivity TP/(TP + FN)	1	1	1	1	0.153846		Sensitivity TP/(TP + FN)	1	1	1	1	0.166667
Specificty TN/(TN + FP)	0.789474	0.681818	0.833333	0.652174	0.714286		Specificty TN/(TN + FP)	0.75	0.75	0.789474	0.75	0.833333		Specificty TN/(TN + FP)	0.833333	0.892857	0.961538	0.78125	0.833333		Specificty TN/(TN + FP)	0.565217	0.590909	0.619048	0.541667	0.541667		Specificty TN/(TN + FP)	1	1	1	0.923077	1
AVENIO v2 (SNVs) LOD 0.1%							AVENIO v3 (SNVs) LOD 0.1%							OIASeq LOD 0.1%							ONCOMINE LOD 0.1%							ONCOMINE LOD 0.1%
	VAF2	VAF1	VAF0.5	VAF0.25	VAF0.125			VAF5	VAF2.5	VAF1	VAF0.5	VAF0.1			VAF2	VAF1	VAF0.5	VAF0.2	VAF0.125			VAF2	VAF1	VAF0.5	VAF0.25	VAF0.125			VAF2	VAF1	VAF0.5	VAF0.25	VAF0.125
Expected (TP)	15	15	15	15	15		Expected (TP)	15	15	15	15	15		Expected (TP)	25	25	25	25	25		Expected (TP)	13	13	13	13	13		Expected (TP)	12	12	12	12	12
TP (true positives)	15	15	12	11	10		TP (true positives)	15	15	15	14	7		TP (true positives)	25	23	16	7	5		TP (true positives)	13	13	13	13	7		TP (true positives)	12	12	12	12	7
FN (false negatives)	0	0	3	4	5		FN (false negatives)	0	0	0	1	8		FN (false negatives)	0	2	9	18	20		FN (false negatives)	0	0	0	0	6		FN (false negatives)	0	0	0	0	5
TN (true negatives)	15	15	15	15	15		TN (true negatives)	15	15	15	15	15		TN (true negatives)	25	25	25	25	25		TN (true negatives)	13	13	13	13	13		TN (true negatives)	13	13	13	13	13
FP (false postives)	15	14	9	14	16		FP (false postives)	9	10	11	15	6		FP (false postives)	5	3	1	7	5		FP (false postives)	20	40	19	52	44		FP (false postives)	0	3	1	3	2
Accuracy (TP + TN)/(TP + TN + FP + FN)	0.666667	0.681818	0.692308	0.590909	0.543478		Accuracy (TP + TN)/(TP + TN + FP + FN)	0.769231	0.75	0.731707	0.644444	0.611111		Accuracy (TP + TN)/(TP + TN + FP + FN)	0.909091	0.90566	0.803922	0.561404	0.545455		Accuracy (TP + TN)/(TP + TN + FP + FN)	0.565217	0.393939	0.577778	0.333333	0.285714		Accuracy (TP + TN)/(TP + TN + FP + FN)	1	0.892857	0.961538	0.892857	0.740741
Precision TP/(TP + FP)	0.5	0.517241	0.571429	0.44	0.384615		Precision TP/(TP + FP)	0.625	0.6	0.576923	0.482759	0.538462		Precision TP/(TP + FP)	0.833333	0.884615	0.941176	0.5	0.5		Precision TP/(TP + FP)	0.393939	0.245283	0.40625	0.2	0.137255		Precision TP/(TP + FP)	1	0.8	0.923077	0.8	0.777778
Sensitivity TP/(TP + FN)	1	1	0.8	0.733333	0.666667		Sensitivity TP/(TP + FN)	1	1	1	0.933333	0.466667		Sensitivity TP/(TP + FN)	1	0.92	0.64	0.28	0.2		Sensitivity TP/(TP + FN)	1	1	1	1	0.538462		Sensitivity TP/(TP + FN)	1	1	1	1	0.583333
Specificty TN/(TN + FP)	0.5	0.517241	0.625	0.517241	0.483871		Specificty TN/(TN + FP)	0.625	0.6	0.576923	0.5	0.714286		Specificty TN/(TN + FP)	0.833333	0.892857	0.961538	0.78125	0.833333		Specificty TN/(TN + FP)	0.393939	0.245283	0.40625	0.2	0.22807		Specificty TN/(TN + FP)	1	0.8125	0.928571	0.8125	0.866667
