# Supplementary material for: Technical Evaluation of Commercial Mutation Analysis Platforms and Reference Materials for Liquid Biopsy Profiling
Source: Cancers (Basel). 2020 Jun 16;12(6):1588. doi: 10.3390/cancers12061588 (PMC7352370; doi:10.3390/cancers12061588)
Supplement: Supplementary file 1 [file cancers-12-01588-s001.zip › Table S7.xlsx]

## Sheet: Table S7
Table S7. Inter-laboratory and inter-assay comparison using plasma derived from DLA and Streck BCT
Sample #26				Avenio		ddPCR
				DLA T0 (MUG)	DLA UMCG (T0)	DLA UMCG (T0)
Input [ng]				11.7	7.1
Gene	Variant (cds)	Variant (protein)	Variant description	Allele Fraction	Allele Fraction	Allele Fraction
KRAS	c.34G>T	p.Gly12Cys	Missense variant	0.017	0.0083	0.0141
TP53	c.818G>A	p.Arg273His	Missense variant	0.0153	0.0173	not analyzed
TP53	c.614A>G	p.Tyr205Cys	Missense variant	0.0127	0.0094	not analyzed
BRCA2	c.7781A>G	p.Lys2594Arg	Missense variant	0.0062	not detected	not analyzed
TSC2	c.681G>A	p.Glu227Glu	Splice region, synonymous variant	0.0067	0.007	not analyzed
APC	c.4238T>C	p.Met1413Thr	Missense variant	0.0066	0.0034	not analyzed
Sample #27				Avenio			ddPCR
				STRECK (MUG)	DLA (MUG)	DLA (UMCG)	DLA (UMCG)
Input [ng]				50.6	11.7	20	5.36
Gene	Variant (cds)	Variant (protein)	Variant description	Allele Fraction	Allele Fraction	Allele Fraction	Allele Fraction
TP53	c.818G>T	p.Arg273Leu	Missense variant	0.2295	0.2458	0.2551	0.23
KDR	c.2729G>T	p.Gly910Val	Missense variant & Splice region variant	0.0943	0.1188	0.126	not analyzed
BRCA2	c.3057C>G	p.Leu1019Leu	Synonymous variant	0.0527	0.0604	0.0588	not analyzed
KRAS	c.35G>T	p.Gly12Val	Missense variant	0.0019	0.0018	0.0028	0.0034
Sample #40				Avenio			ddPCR	ddPCR
				STRECK (MUG)	DLA (MUG)	DLA (UMCG)	DLA (UMCG)	Streck (UMCG)
Input [ng]				23.3	7.8	17.1	17.1	17.1
Gene	Variant (cds)	Variant (protein)	Variant description	Allele Fraction	Allele Fraction	Allele Fraction	Allele Fraction	Allele Fraction
KRAS	c.35G>A	p.Gly12Asp	Missense variant	0.0544	0.119	0.0811	0.0957	0.0544
TP53	c.611A>G	p.Glu204Gly	Missense variant	0.0479	0.0888	0.0664	not analyzed	not analyzed
CSF1R	c.592+5G>A		Splice region variant & Intron variant	0.0278	0.044	not detected	not analyzed	not analyzed
ERBB2	c.3052G>A	p.Val1018Met	Missense variant	0.023	0.045	not detected	not analyzed	not analyzed
BRAF	c.386C>T	p.Ser129Leu	Missense variant	0.0227	0.0243	0.0325	not analyzed	not analyzed
MET	Amplification: 4.166045188903809			CNV Score: 8.35	CNV Score: 4.20	CNV Score: 8.08	not analyzed	not analyzed
EGFR	Amplification: 4.339640140533447			CNV Score: 8.52	CNV Score: 4.34	CNV Score: 8.25	not analyzed	not analyzed
Sample #30				Avenio		QIASeq	Oncomine
				STRECK	DLA	DLA	DLA
Input [ng]				31.4	15.2	15.2	15.2
Gene	Variant (cds)	Variant (protein)	Variant description	Allele Fraction	Allele Fraction	Allele Fraction	Allele Fraction
EGFR	c.2308_2309insACAACCCCC	p.Asp770_Asn771insAsnProHis	Inframe inseration	0.072	0.0925	0.032	10.9%
CTNNB1	c.110C>G	p.Ser37Cys	Missense variant	0.0171	0.0302	0.06	not covered
MTOR	c.4277C>T	p.Pro1426Leu	Missense variant	0.0111	0.0101	not covered	not covered
MET	chr7:150501-148811780		CNV Amplification	CNV score: 9.3	CNV Score: 10.0	not covered	not covered
EGFR	chr7:150501-148811780		CNV Amplification	CNV score: 9.5	CNV Score: 10.2	not covered	not covered
Sample #39				Avenio		QIASeq	Oncomine
				STRECK	DLA	DLA	DLA
Input [ng]				24	14.4	14.4	14.4
Gene	Variant (cds)	Variant (protein)	Variant description	Allele Fraction	Allele Fraction	Allele Fraction	Allele Fraction
TP53	c.536A>G	p.His179Arg	Missense variant	0.0187	0.0379	0.031	0.022
SMO	c.972C>T	p.Ala324Ala	Synonymous variant	0.0187	0.0311	not covered	not covered
MSH6	c.2675C>T	p.Ser892Phe	Missense variant	0.01	not detected	not covered	not covered
FGFR1	c.2075G>A	p.Arg692Gln	Missense variant	not detected	0.0058	not covered	not covered
				Avenio		QIASeq	Oncomine
Sample #35				STRECK	DLA	DLA	DLA
Input [ng]				31.4	15.2	15.2	15.2
Gene	Variant (cds)	Variant (protein)	Variant description	Allele Fraction	Allele Fraction	Allele Fraction	Allele Fraction
TP53	c.818G>A	p.Arg273His	Missense variant	Not analyzed	0.0099	0.013	not detected
*Detection limit set to 0.5% for de novo calling and 0.1% for common hotspots
